# Supplementary material for: Small, correlated changes in synaptic connectivity may facilitate rapid motor learning
Source: Nat Commun. 2022 Sep 2;13:5163. doi: 10.1038/s41467-022-32646-w (PMC9440011; doi:10.1038/s41467-022-32646-w)
Supplement: Supplementary file 3 — Source Data [file 41467_2022_32646_MOESM3_ESM.xlsx]

## Sheet: Figure 4
ID	seed	name	name2	change_in_activity	change_in_covariance
exp30	0	exp30_0	input	[32.22734, 28.760487, 24.498652]	[0.10840223445371722, 0.02459088966615397, 0.032964504878285616]
exp30	1	exp30_1	input	[28.07828, 28.132671, 28.086113]	[0.07480089463244055, 0.02629287627217569, 0.03175689393311776]
exp30	2	exp30_2	input	[26.226099, 21.18251, 18.56923]	[0.06622849341350223, 0.02089441897270261, 0.04391027445167195]
exp30	3	exp30_3	input	[31.37838, 25.93594, 23.745747]	[0.09655995933176198, 0.023997411339537256, 0.04654780832937444]
exp30	4	exp30_4	input	[26.188482, 27.281372, 24.4502]	[0.07319263802931564, 0.029497398989459134, 0.025309669002252733]
exp30	5	exp30_5	input	[27.445587, 22.170383, 22.962057]	[0.08482467377609859, 0.01627978444954936, 0.03174014302146955]
exp30	6	exp30_6	input	[29.521711, 31.004736, 28.236942]	[0.08926989332451829, 0.02980960116799436, 0.05237608648081804]
exp30	7	exp30_7	input	[31.43891, 29.532055, 24.488276]	[0.09336955199528085, 0.032028754189711184, 0.0680653353655164]
exp30	8	exp30_8	input	[30.012413, 21.10553, 21.97435]	[0.10330646497664597, 0.01677349882980328, 0.014055668538855426]
exp30	9	exp30_9	input	[27.722101, 28.780449, 24.704493]	[0.0851052723489154, 0.029249759465616143, 0.047177071974134455]
exp30	0	exp30_0	local	[2.3245452e-06, 19.558977, 40.96032]	[6.5503158452884236e-15, 0.010878535578169646, 0.0692058264819998]
exp30	1	exp30_1	local	[1.2991233e-05, 15.658, 29.788105]	[7.838174553853605e-14, 0.007570031200104466, 0.055945038906173195]
exp30	2	exp30_2	local	[5.52897e-06, 15.625141, 27.203411]	[3.4416913763379853e-15, 0.013888145545975839, 0.05274346532429497]
exp30	3	exp30_3	local	[1.0562197e-05, 26.120964, 49.5858]	[5.773159728050814e-15, 0.014551777024920942, 0.08258399835159291]
exp30	4	exp30_4	local	[6.9855505e-06, 14.668051, 34.398914]	[1.84297022087776e-14, 0.00909687255513647, 0.046653741881957256]
exp30	5	exp30_5	local	[1.5100805e-05, 19.033207, 38.375305]	[1.0835776720341528e-13, 0.009483836757696373, 0.08198272755518232]
exp30	6	exp30_6	local	[5.0410863e-06, 23.889893, 65.59856]	[5.995204332975845e-15, 0.01655344125170488, 0.07941693418375884]
exp30	7	exp30_7	local	[3.274782e-06, 18.253567, 36.4097]	[3.774758283725532e-15, 0.010145132373842736, 0.07639886493455372]
exp30	8	exp30_8	local	[9.592135e-06, 20.861044, 50.456192]	[1.176836406102666e-14, 0.012336706682214316, 0.06585784640841308]
exp30	9	exp30_9	local	[0.0, 24.06898, 47.57852]	[0.0, 0.025016895870615175, 0.05996471967443673]
				order=[upstream,pmd,m1]	order=[upstream,pmd,m1]

## Sheet: Figure 5
ID	seed	name	name2	change_in_conn_weights	dim_of_weight_change
exp30	0	exp30_0	input	[1.8528028, 1.8975043, 1.3732805, 0.0, 0.0, 0.0, 0.0, 0.0, 0.0]	[2.7763275407697745, 11.355181153184471, 10.621150961356216, nan, nan, nan, nan, nan, nan]
exp30	1	exp30_1	input	[1.5689474, 1.6684698, 1.3381948, 0.0, 0.0, 0.0, 0.0, 0.0, 0.0]	[2.6678740286989027, 11.29699380861854, 11.70713836229578, nan, nan, nan, nan, nan, nan]
exp30	2	exp30_2	input	[1.4734366, 1.5995135, 1.2777934, 0.0, 0.0, 0.0, 0.0, 0.0, 0.0]	[2.654198410466868, 10.298611083911801, 11.279473316869487, nan, nan, nan, nan, nan, nan]
exp30	3	exp30_3	input	[1.4374821, 1.7810242, 1.4007065, 0.0, 0.0, 0.0, 0.0, 0.0, 0.0]	[2.687493205634821, 10.59109349885078, 10.592743082254426, nan, nan, nan, nan, nan, nan]
exp30	4	exp30_4	input	[1.5457219, 1.6457374, 1.3547453, 0.0, 0.0, 0.0, 0.0, 0.0, 0.0]	[2.8012949447371933, 11.46599310548159, 11.33885697281512, nan, nan, nan, nan, nan, nan]
exp30	5	exp30_5	input	[1.2626997, 1.6163759, 1.4256425, 0.0, 0.0, 0.0, 0.0, 0.0, 0.0]	[2.754325257021744, 10.311484289732862, 9.990952403020088, nan, nan, nan, nan, nan, nan]
exp30	6	exp30_6	input	[1.6748414, 1.6887777, 1.548248, 0.0, 0.0, 0.0, 0.0, 0.0, 0.0]	[2.8565676703144627, 11.052916573924989, 9.875504970785666, nan, nan, nan, nan, nan, nan]
exp30	7	exp30_7	input	[1.8271531, 1.842194, 1.4300632, 0.0, 0.0, 0.0, 0.0, 0.0, 0.0]	[2.6797990399861153, 10.06698022251171, 10.594844907260669, nan, nan, nan, nan, nan, nan]
exp30	8	exp30_8	input	[1.3503702, 1.5261079, 1.1243893, 0.0, 0.0, 0.0, 0.0, 0.0, 0.0]	[2.6181816943555583, 10.92880017134737, 11.485480188891051, nan, nan, nan, nan, nan, nan]
exp30	9	exp30_9	input	[1.5839975, 1.7676961, 1.5165768, 0.0, 0.0, 0.0, 0.0, 0.0, 0.0]	[2.82983158875488, 10.868740300259883, 10.746155257214191, nan, nan, nan, nan, nan, nan]
exp30	0	exp30_0	local	[0.0, 0.0, 0.0, 1.2100508, 0.9723216, 1.00443, 1.7049243, 0.0, 0.0]	[nan, nan, nan, 2.658633213593995, 15.003072858141525, 16.423832503097668, 10.34766949018758, nan, nan]
exp30	1	exp30_1	local	[0.0, 0.0, 0.0, 0.92235076, 0.8638559, 0.9495621, 1.5811958, 0.0, 0.0]	[nan, nan, nan, 2.6314555420811727, 16.899140205894238, 17.85585902798572, 11.856921810685034, nan, nan]
exp30	2	exp30_2	local	[0.0, 0.0, 0.0, 0.9912131, 0.89954984, 0.8475684, 1.3645093, 0.0, 0.0]	[nan, nan, nan, 2.3493431312163797, 16.20995626012151, 20.728694889593466, 11.630533560890383, nan, nan]
exp30	3	exp30_3	local	[0.0, 0.0, 0.0, 1.1786332, 1.0749401, 1.1170869, 1.939908, 0.0, 0.0]	[nan, nan, nan, 2.4126506987215772, 13.590325140463385, 14.697022530741195, 9.248441091095836, nan, nan]
exp30	4	exp30_4	local	[0.0, 0.0, 0.0, 1.0882721, 0.85900414, 0.86470443, 1.5483437, 0.0, 0.0]	[nan, nan, nan, 2.5473149503236043, 15.238527663676178, 20.9779586190202, 11.197597449095593, nan, nan]
exp30	5	exp30_5	local	[0.0, 0.0, 0.0, 1.2237563, 0.91947174, 0.92172766, 1.6188794, 0.0, 0.0]	[nan, nan, nan, 2.5601731965732935, 14.433125030021735, 18.60491127661611, 12.1263020390131, nan, nan]
exp30	6	exp30_6	local	[0.0, 0.0, 0.0, 1.3865255, 1.0819609, 1.196471, 1.8181409, 0.0, 0.0]	[nan, nan, nan, 2.5949555510111084, 11.912347729215307, 13.501142597545122, 10.663258064807557, nan, nan]
exp30	7	exp30_7	local	[0.0, 0.0, 0.0, 1.1860187, 1.0167742, 0.9880852, 1.766882, 0.0, 0.0]	[nan, nan, nan, 2.598809223420781, 13.343138315187803, 16.52455460507275, 9.546740092623855, nan, nan]
exp30	8	exp30_8	local	[0.0, 0.0, 0.0, 1.2024486, 0.99569297, 0.99133366, 1.603501, 0.0, 0.0]	[nan, nan, nan, 2.556191797348717, 13.702979812379862, 17.10075721495916, 11.448532079856438, nan, nan]
exp30	9	exp30_9	local	[0.0, 0.0, 0.0, 1.3335278, 1.1368177, 1.1100607, 1.7047286, 0.0, 0.0]	[nan, nan, nan, 2.6744853249081015, 13.474690779724584, 16.55114383723092, 10.970289138035143, nan, nan]
				order=[up_in,up_rec,up_pmd,pmd_in,pmd_rec,pmd_m1,m1_rec]	order=[up_in,up_rec,up_pmd,pmd_in,pmd_rec,pmd_m1,m1_rec]
